# Supplementary material for: Endogenous Propionibacterium acnes Promotes Ovarian Cancer Progression via Regulating Hedgehog Signalling Pathway
Source: Cancers (Basel). 2022 Oct 22;14(21):5178. doi: 10.3390/cancers14215178 (PMC9658903; doi:10.3390/cancers14215178)
Supplement: Supplementary file 1 [file cancers-14-05178-s001.zip]

Archive with 1 entries (1 files):
- cancers-1936232-supplementary.pdf
